# Supplementary material for: Cost-effectiveness analysis of patent foramen ovale closure versus medical therapy alone after cryptogenic stroke
Source: PLoS One. 2022 Jun 3;17(6):e0268690. doi: 10.1371/journal.pone.0268690 (PMC9165785; doi:10.1371/journal.pone.0268690)
Supplement: S1 Data — (XLSX) [file pone.0268690.s001.xlsx]

## Sheet: S1
S1: Supporting information for Fig3.
One-way sensitivity analysis of PFO closure VS medical therapy.
Variable Description	Lower value	Upper value	Variable Low	Variable High	Variable Base
Post-stroke mortality rate within 10 year	33181.2	33181.8	0.5005	0.4095	0.455
Aspirin cost	33183.1	33179.9	99.3778	66.2519	82.8149
Post-stroke mortality rate within 1 year	33160.6	33202.2	0.066	0.054	0.06
Post-stroke mortality rate within 5 year	33155.2	33207.4	0.2739	0.2241	0.249
DOAC after atrial fibrillation cost	33122.3	33240.7	1956.25	1304.17	1630.21
Clinical minor stroke cost	33281.7	33081.3	10819.9	7213.24	9016.56
Clinical moderate stroke cost	33305.2	33057.8	18574.4	12383	15478.7
Moderate stroke utility	33043.9	33320.3	0.3718	0.3042	0.338
% of ischemic stroke mRS0-2	33398.6	32966.2	0.748	0.612	0.68
Follow-up cost first year in closure	32940.9	33422.1	597.408	398.272	497.84
Medical therapy stable state utility	33431.3	32935.5	0.88	0.72	0.8
Minort Stroke utility	32921	33446.2	0.8569	0.7011	0.779
% of ischemic stroke mRS3-5	33491.7	32879.2	0.352	0.288	0.32
Follow-up cost non-closure	33540.3	32822.7	329.189	219.459	274.324
Post-clinical minor stroke cost	33559.9	32803.1	20494.3	13662.8	17078.6
Atrial Fibrillation utility	33576.7	32795.5	0.7975	0.6525	0.725
Follow-up cost after 2-year in closure	32410.9	33952.2	422.102	281.402	351.752
Post-clinical moderate stroke cost	34176.4	32186.7	43684	29122.7	36403.4
Discount rate	33181.5	35498.8	0.02	0.04	0.02
Risk ratio of complication for PFO	32396.5	39670.9	10.12	0.5	1.69
Closure risk ratio of recurrent stroke	30400.2	39331	0.999	0.31	0.542056
Medical device and procedural costs	25299.2	41063.8	19330.5	12887	16108.8
Time horizon	33181.5	-2351.76	38.3	5.9	5.9
Stable state utility difference	463273	33181.5	0.08	0	0.08

## Sheet: S2
S2: Supporting information for Fig4.
One-way sensitivity analysis: The stable state utility score difference between PFO closure and medical therapy.
The stable state utility score difference between closure and medical therapy	Closure	Medical therapy
0	463273	0
0.01	176807	0
0.02	109251	0
0.03	79047.8	0
0.04	61927.5	0
0.05	50902.9	0
0.06	43210.4	0
0.07	37537.7	0
0.08	33181.5	0

## Sheet: S3
S3: Supporting information for Fig5.
One-way sensitivity analysis: Time horizon closure vs. medical therapy.
year	Closure	Medical therapy
6	32611.7	0
7	26785.5	0
8	22348.1	0
9	18845.6	0
10	16005.5	0
11	13653.8	0
12	11674.2	0
13	9985.79	0
14	8530.07	0
15	7263.89	0
16	6154.71	0
17	5177.34	0
18	4311.87	0
19	3542.31	0
20	2855.66	0
21	2241.29	0
22	1690.34	0
23	1195.32	0
24	749.844	0
25	348.466	0
26	0	-13.3312
27	0	-339.474
28	0	-633.454
29	0	-898.387
30	0	-1137
31	0	-1351.46
32	0	-1543.72
33	0	-1715.63
34	0	-1868.93
35	0	-2005.21
36	0	-2125.67
37	0	-2231.46
38	0	-2323.78

## Sheet: S4
S4: Supporting information for Fig6.
Cost-effectiveness acceptability curves.
ICER	ACCEPTABILITY
0	0
5000	0
10000	0
15000	0
20000	0
25000	0.0007
30000	0.014
35000	0.0859
40000	0.2228
45000	0.376
50000	0.5025
55000	0.5929
60000	0.6629
65000	0.7231
70000	0.766
75000	0.8006
80000	0.8253
85000	0.8447
90000	0.8644
95000	0.8798
100000	0.8933
